# Supplementary material for: Heterozygous TLR3 Mutation in Patients with Hantavirus Encephalitis
Source: J Clin Immunol. 2020 Sep 16;40(8):1156–62. doi: 10.1007/s10875-020-00834-2 (PMC7567724; doi:10.1007/s10875-020-00834-2)
Supplement: Supplementary file 2 — (XLSX 10 kb) [file 10875_2020_834_MOESM2_ESM.xlsx]

## Sheet: Taul1
ID	Chr	Start	End	Ref	Alt	Genotype	Gene	Nucleotide changea	Amino-acid changea	Functionality	gnomAD genome ALLb	gnomAD genome FINb	Classificationc	REVEL scored	CADD phrede	GERP++ RSf	Affected domaing
Patient 1	8	30958442	30958442	T	G	het	WRN	c.2059T>G	p.L687V	nonsynonymous SNV	0.0012	0.0077	Benign	0.309	20.5	-2.53	DEAD/DEAH box helicase domain|Helicase superfamily 1/2, ATP-binding domain|P-loop containing nucleoside triphosphate hydrolase
Patient 4	2	166866307	166866307	T	A	het	SCN1A	c.3924A>T	p.E1308D	nonsynonymous SNV	0.0008	0.0009	Uncertain significance	0.499	17.2	5.46	Ion transport domain|Voltage-dependent channel, four helix bundle domain
Patient 7	1	114397161	114397161	T	C	het	PTPN22	c.684-2A>G	-	splicing	-	-	Uncertain significance	-	25.7	5.97	-
Patient 7	8	30958442	30958442	T	G	het	WRN	c.2059T>G	p.L687V	nonsynonymous SNV	0.0012	0.0077	Benign	0.309	20.5	-2.53	DEAD/DEAH box helicase domain|Helicase superfamily 1/2, ATP-binding domain|P-loop containing nucleoside triphosphate hydrolase
Abbreviations: SNV, single nucleotide variant
**data retrieved with Annovar
WRN gene reference sequences (Ensemble): ENSG00000165392:ENST00000298139
SCN1A gene reference sequences (Ensemble): ENSG00000144285:ENST00000303395;ENSG00000144285:ENST00000423058
PTPN22 gene reference sequences (Ensemble): ENSG00000134242:ENST00000359785;ENSG00000134242:ENST00000528414;ENSG00000134242:ENST00000420377
a location according to RefSeq
b minor allele frequency according to gnomAD database**
c estimated according to the ACMG Standards and Guidelines [8]
d REVEL pathogenicity score** [9]
e CADD phred pathogenicity score** [10]
f GERP++ RS pathogenicity score** [11]
g InterPro database**
